# Supplementary material for: Psychometric properties of the Multi-group Ethnic Identity Measure (MEIM) in a sample of Iranian young adults
Source: PeerJ. 2021 Feb 23;9:e10752. doi: 10.7717/peerj.10752 (PMC7908888; doi:10.7717/peerj.10752)
Supplement: Supplemental Information 2 [file peerj-09-10752-s002.csv]

Identity	Commit	Exploration	Wellbeing	PositiveA	NegativeA	SWL
		1.6	17.6	36	32	11
		2.4		34	47	11
		1.6	7.13333333333333	20	11	12
		1.8	18.1333333333333	33	16	12
		1.8	20.4333333333333	29	27	12
		2	20.9	36	23	12
	4	2.2	28.4333333333333	46	17	20
		2.6	15.4333333333333	31	10	20
			17.9333333333333	28	22	22
		3	20	34	30	22
		3	22.7666666666667	39	27	22
		3	25.1333333333333	43	26	22
		3.2	13.5	34	25	22
		3.2	23.3333333333333	38	30	22
		3.2	21.4	35	28	23
			22.5666666666667	39	23	25
	4	2.2	24.2333333333333	36	46	25
	1	3.6	19.4333333333333	44	27	25
	2.71428571428571		15.8333333333333	34	25	30
	2.85714285714286		20.8666666666667	35	24	30
	3.71428571428571		27.4	48	18	35
	4		16.3333333333333	24	10	35
1	1	1	15.1333333333333	30	36	10
1.08333333333333	1	1.2	9.53333333333333	25	24	25
1.08333333333333	1	1.2	9.26666666666667	18	35	20
1.33333333333333	1.42857142857143	1.2	19.4	36	35	25
1.33333333333333	1.42857142857143	1.2	17.3666666666667	38	19	30
1.33333333333333	1.28571428571429	1.4	15.0333333333333	31	29	30
1.33333333333333	1.57142857142857	1		39	23	35
1.41666666666667	1.42857142857143	1.4	24.3	38	36	11
1.5	1.85714285714286	1	30	50	49	15
1.5	1.71428571428571	1.2	17.4666666666667	31	26	18
1.58333333333333	1.71428571428571	1.4	12.3666666666667	29	29	15
1.66666666666667	1.85714285714286	1.4	22.3666666666667	31	37	12
1.66666666666667	1.71428571428571	1.6	19.5	39	25	15
1.75	1.85714285714286	1.6	16.5	36	25	10
1.75	1.85714285714286	1.6	14.1333333333333	26	26	13
1.83333333333333	1.85714285714286	1.8	21.5666666666667	35	34	17
1.83333333333333	2.28571428571429	1.2	12.2666666666667	23	22	20
1.91666666666667	1.85714285714286	2	22.2333333333333	36	46	5
1.91666666666667	2.14285714285714	1.6	22.1	35	37	15
1.91666666666667	1.85714285714286	2	15.2	27	24	15
1.91666666666667	1.85714285714286	2		23	20	16
1.91666666666667	2.28571428571429	1.4	22.7333333333333	42	18	17
1.91666666666667	2.14285714285714	1.6	22.8	38	26	17
1.91666666666667	2.14285714285714	1.6	14.8	31	30	21
2	2.42857142857143	1.4	14.3	19	21	10
2	2.14285714285714	1.8	23.4666666666667	37	26	10
2	1.85714285714286	2.2	22.7666666666667	42	17	12
2	2.28571428571429	1.6	24.9333333333333	43	22	15
2	2.14285714285714	1.8	14.0333333333333	32	29	17
2	2	2	24.9	42	48	18
2	2.71428571428571	1	20.9333333333333	40	22	20
2	2	2	16.9666666666667	37	21	20
2	1.85714285714286	2.2	18.2666666666667	31	22	20
2.08333333333333	2.42857142857143	1.6	20.3333333333333	43	49	13
2.08333333333333	2	2.2	21.2666666666667	38	32	13
2.08333333333333	2.42857142857143	1.6	23.5333333333333	34	24	15
2.08333333333333	2.42857142857143	1.6	21.5333333333333	25	46	15
2.08333333333333	2.14285714285714	2	26.3333333333333	44	30	15
2.08333333333333	2.28571428571429	1.8	15.8666666666667	27	16	18
2.16666666666667	2.28571428571429	2	10.8333333333333	29	25	15
2.16666666666667	2.28571428571429	2	19.1	37	27	16
2.16666666666667	2.42857142857143	1.8	17.3	29	21	19
2.16666666666667	2.28571428571429	2	21.7666666666667	37	35	24
2.16666666666667	2	2.4	22.6333333333333	40	21	24
2.16666666666667	2.42857142857143	1.8	20.0666666666667	32	11	26
2.16666666666667	2.71428571428571	1.4	23.7666666666667	41	27	27
2.16666666666667	3	1	23.8666666666667	37	24	31
2.25	2.14285714285714	2.4	18.1	34	27	17
2.25	2.42857142857143	2	24.2333333333333	38	23	20
2.25	2.28571428571429	2.2	17.2333333333333	34	14	20
2.25	2.28571428571429	2.2	25.6	43	22	20
2.25	2.14285714285714	2.4	21.1666666666667	40	25	20
2.25	2.57142857142857	1.8	21.2333333333333	37	47	22
2.25	2.42857142857143	2	14.2333333333333	27	23	22
2.25	2.42857142857143	2	20.1	34	27	23
2.25	2.71428571428571	1.6	21.5333333333333	37	24	24
2.25	2.14285714285714	2.4	20.9333333333333	35	22	24
2.25	2.57142857142857	1.8	14.7	29	29	25
2.25	2.57142857142857	1.8	18.8666666666667	28	47	25
2.25	2.14285714285714	2.4	20.9333333333333	33	45	25
2.25	2.14285714285714	2.4	20.2333333333333	32	23	25
2.25	2.42857142857143	2	20	30	30	27
2.33333333333333	2.42857142857143	2.2	16.4666666666667	30	26	16
2.33333333333333	2.28571428571429	2.4		44	18	17
2.33333333333333	2.42857142857143	2.2	18.5666666666667	32	23	20
2.33333333333333	2.28571428571429	2.4	13.9333333333333	34	32	20
2.33333333333333	2.28571428571429	2.4	17.4333333333333	29	27	20
2.33333333333333	2.57142857142857	2	21.1	32	27	22
2.33333333333333	2.85714285714286	1.6	26.2666666666667	47	22	25
2.33333333333333	2.71428571428571	1.8	17.4666666666667	31	10	25
2.33333333333333	2.57142857142857	2	12.3333333333333	31	20	25
2.41666666666667	2.28571428571429	2.6	19.1	36	11	20
2.41666666666667	2.85714285714286	1.8	21.6333333333333	38	49	22
2.41666666666667	2.85714285714286	1.8	20.3	34	21	23
2.41666666666667	2.71428571428571	2	17.6666666666667	34	10	23
2.41666666666667	2.71428571428571	2	25.6666666666667	40	20	23
2.41666666666667	2.42857142857143	2.4	16.5666666666667	33	23	23
2.41666666666667	2.71428571428571	2	24.6	38	22	24
2.41666666666667	2.57142857142857	2.2	16.1666666666667	30	25	24
2.41666666666667	2.57142857142857	2.2		18	29	24
2.41666666666667	2.57142857142857	2.2	21.2	36	24	24
2.41666666666667	2.71428571428571	2	21.7	33	19	25
2.41666666666667	2.57142857142857	2.2	20.5333333333333	45	24	25
2.41666666666667	2.57142857142857	2.2	17.3333333333333	36	30	25
2.41666666666667	2.57142857142857	2.2	15.9	27	15	25
2.41666666666667	2.57142857142857	2.2	19.2666666666667	34	32	26
2.41666666666667	2.57142857142857	2.2	24.5333333333333	41	45	28
2.5	2.42857142857143	2.6	17.9666666666667	37	21	13
2.5	2.57142857142857	2.4	10.5	20	25	18
2.5	2.42857142857143	2.6	16.3666666666667	28	12	19
2.5	2.71428571428571	2.2	14.2	30	24	20
2.5	2.71428571428571	2.2	12.3666666666667	23	19	20
2.5	2.71428571428571	2.2	12.7	24	19	20
2.5	2.71428571428571	2.2	20.6333333333333	38	21	20
2.5	2.57142857142857	2.4	13.6666666666667	27	20	20
2.5	2.71428571428571	2.2	20.6333333333333	37	21	21
2.5	2.42857142857143	2.6	18.9333333333333	32	22	21
2.5	2.71428571428571	2.2	15	29	30	23
2.5	2.71428571428571	2.2	19.2	30	46	23
2.5	2.71428571428571	2.2	20.8	35	26	24
2.5	2.71428571428571	2.2	26.8	46	16	24
2.5	2.57142857142857	2.4	24.1666666666667	45	25	24
2.5	2.42857142857143	2.6	23.8666666666667	44	24	24
2.5	2.71428571428571	2.2	17.6	35	22	25
2.5	2.57142857142857	2.4	19.0666666666667	36	12	25
2.5	2.71428571428571	2.2	26.0333333333333	43	29	26
2.5	2.57142857142857	2.4	22.1666666666667	36	47	26
2.5	3.42857142857143	1.2	25.8666666666667	42	45	31
2.5	2.57142857142857	2.4	24.1	34	17	34
2.58333333333333	3.14285714285714	1.8	14.4333333333333	39	27
2.58333333333333	3	2	16.9	46	45
2.58333333333333	2.71428571428571	2.4	15.3333333333333	33	30	10
2.58333333333333	2.71428571428571	2.4	17.1	37	27	11
2.58333333333333	2.85714285714286	2.2	15.6666666666667	30	20	13
2.58333333333333	2.57142857142857	2.6	17.9666666666667	34	21	16
2.58333333333333	2.85714285714286	2.2	21.6	44	22	17
2.58333333333333	3.14285714285714	1.8	18.8	35	26	18
2.58333333333333	2.85714285714286	2.2	22	43	20	19
2.58333333333333	2.71428571428571	2.4	18.4666666666667	33	26	19
2.58333333333333	2.57142857142857	2.6	18.5333333333333	33	24	19
2.58333333333333	3	2	20.8	38	26	21
2.58333333333333	2.57142857142857	2.6	16.3333333333333	24	20	21
2.58333333333333	2.57142857142857	2.6	20.8666666666667	37	24	22
2.58333333333333	2.85714285714286	2.2	22	39	30	24
2.58333333333333	3	2	22.6666666666667	39	20	25
2.58333333333333	2.71428571428571	2.4	21.3666666666667	34	19	26
2.58333333333333	2.57142857142857	2.6	22.8	39	26	26
2.58333333333333	2.85714285714286	2.2	19.4	27	11	29
2.58333333333333	2.71428571428571	2.4	24.6333333333333	41	21	29
2.58333333333333	2.71428571428571	2.4	27.6	47	22	32
2.58333333333333	2.57142857142857	2.6	22.2666666666667	29	46	33
2.66666666666667	2.57142857142857	2.8	11.1666666666667	24	25	6
2.66666666666667	2.71428571428571	2.6	18.1333333333333	39	16	11
2.66666666666667	3	2.2	15.2	29	24	13
2.66666666666667	2.71428571428571	2.6	19.3333333333333	41	20	13
2.66666666666667	2.57142857142857	2.8	18.0666666666667	35	28	16
2.66666666666667	3.14285714285714	2	21	41	20	18
2.66666666666667	2.71428571428571	2.6	19.0666666666667	33	18	20
2.66666666666667	2.57142857142857	2.8	19.3666666666667	34	19	20
2.66666666666667	2.85714285714286	2.4	22.4	41	18	22
2.66666666666667	2.71428571428571	2.6	19.7666666666667	34	27	22
2.66666666666667	3	2.2	21.5	37	25	24
2.66666666666667	3	2.2	21.6333333333333	35	21	26
2.66666666666667	3.14285714285714	2	26.5	48	45	27
2.66666666666667	3	2.2	23.5	38	45	28
2.66666666666667	3	2.2	26.8333333333333	48	45	28
2.66666666666667	2.85714285714286	2.4	25.0333333333333	46	10	28
2.66666666666667	2.71428571428571	2.6	23.7666666666667	39	17	28
2.66666666666667	3.14285714285714	2	23.8666666666667	38	24	30
2.66666666666667	2.71428571428571	2.6	23.7	36	29	32
2.66666666666667	2.71428571428571	2.6	28.3333333333333	47	30	35
2.75	3	2.4	13.1	31	27	5
2.75	2.57142857142857	3	13.9666666666667	31	31	8
2.75	3	2.4	15.7333333333333	33	28	11
2.75	3.28571428571429	2	13.9666666666667	27	31	12
2.75	2.71428571428571	2.8	16.6333333333333	35	31	12
2.75	3	2.4	17.5333333333333	35	15	15
2.75	3	2.4	17.8666666666667	34	24	16
2.75	2.57142857142857	3	14.4	23	18	16
2.75	3	2.4		32	48	17
2.75	3.28571428571429	2	20.0666666666667	38	28	19
2.75	2.71428571428571	2.8	19.2333333333333	32	47	21
2.75	2.85714285714286	2.6		42	25	22
2.75	2.71428571428571	2.8	20.9	37	23	22
2.75	2.71428571428571	2.8	18.5333333333333	31	14	22
2.75	3.42857142857143	1.8	21.6333333333333	38	21	23
2.75	3.42857142857143	1.8	22.1666666666667	41	15	23
2.75	2.71428571428571	2.8	21.1	36	17	23
2.75	2.42857142857143	3.2	20.3333333333333	34	20	23
2.75	2.85714285714286	2.6	18.8666666666667	29	24	24
2.75	3.14285714285714	2.2	21.7	37	29	25
2.75	3	2.4		12	49	25
2.75	2.85714285714286	2.6	19.7	33	10	25
2.75	2.71428571428571	2.8	22.1666666666667	36	46	26
2.75	2.85714285714286	2.6	24	41	20	27
2.75	2.57142857142857	3	24.8	43	16	27
2.75	3	2.4	22.5	34	46	29
2.75	2.85714285714286	2.6	25.5666666666667	42	23	31
2.83333333333333	3	2.6	18.8666666666667	48	24	5
2.83333333333333	3.14285714285714	2.4	17.3666666666667	34	19	14
2.83333333333333	3	2.6	16.9666666666667	33	21	14
2.83333333333333	3.28571428571429	2.2	21.1333333333333	45	26	15
2.83333333333333	3	2.6	16.9666666666667	33	31	15
2.83333333333333	2.85714285714286	2.8	18.1	35	27	16
2.83333333333333	2.85714285714286	2.8	16.8333333333333	30	25	17
2.83333333333333	2.85714285714286	2.8	20.3	39	21	18
2.83333333333333	2.85714285714286	2.8	20.0666666666667	36	18	20
2.83333333333333	3.42857142857143	2	12	10	48	21
2.83333333333333	3	2.6	20.1333333333333	34	16	22
2.83333333333333	3	2.6	20.7666666666667	36	17	22
2.83333333333333	2.85714285714286	2.8	20.9	36	23	23
2.83333333333333	2.42857142857143	3.4	20.7	34	29	25
2.83333333333333	2.71428571428571	3	23.2	36	24	30
2.83333333333333	3.14285714285714	2.4	22.9	33	23	32
2.83333333333333	3	2.6	25.3333333333333	41	30	32
2.83333333333333	3	2.6	28.7	47	19	35
2.91666666666667	3.14285714285714	2.6	15.7	38	29	6
2.91666666666667	3	2.8	15.6	32	22	11
2.91666666666667	3	2.8	16.9	35	16	13
2.91666666666667	3	2.8	19.7	40	19	15
2.91666666666667	3.28571428571429	2.4	17.9666666666667	34	21	16
2.91666666666667	3.42857142857143	2.2		35	47	18
2.91666666666667	3.14285714285714	2.6	21.1666666666667	41	25	19
2.91666666666667	2.85714285714286	3	21.1666666666667	40	25	20
2.91666666666667	3.14285714285714	2.6	20.3	36	21	21
2.91666666666667	3	2.8	21.4666666666667	39	26	22
2.91666666666667	2.85714285714286	3	18.5666666666667	30	23	22
2.91666666666667	3.14285714285714	2.6	23.4666666666667	44	26	23
2.91666666666667	2.85714285714286	3	24.1666666666667	44	42	24
2.91666666666667	3.28571428571429	2.4	21.9666666666667	38	31	25
2.91666666666667	3.28571428571429	2.4	23.3	38	21	28
2.91666666666667	3.42857142857143	2.2	26.7	44	19	32
3	3.28571428571429	2.6	15.6	38	32	6
3	3.14285714285714	2.8	12.4333333333333	28	27	6
3	3.14285714285714	2.8	17.3666666666667	34	19	14
3	2.85714285714286	3.2	21.8	45	26	17
3	3	3	17.3666666666667	30	19	18
3	3.28571428571429	2.6	18.4666666666667	31	26	21
3	2.85714285714286	3.2	19	33	30	21
3	3.14285714285714	2.8	20.6	37	32	22
3	3	3	24.0666666666667	46	18	22
3	3.57142857142857	2.2	23.1333333333333	42	16	23
3	3.57142857142857	2.2	19.4666666666667	34	26	25
3	3.14285714285714	2.8	22.6666666666667	40	30	25
3	3.42857142857143	2.4	21.1666666666667	33	25	27
3	3.57142857142857	2.2	16.3	29	10	28
3	2.85714285714286	3.2	21	30	20	29
3	3.42857142857143	2.4	12.7333333333333	27	18	30
3	3.14285714285714	2.8	26.9666666666667	46	48	30
3.08333333333333	3.42857142857143	2.6	15.1	39	27
3.08333333333333	3	3.2	14.5666666666667	33	16	8
3.08333333333333	3.42857142857143	2.6	14.4333333333333	28	10	13
3.08333333333333	3.14285714285714	3	19.9333333333333	43	32	14
3.08333333333333	3	3.2	15.6666666666667	30	30	14
3.08333333333333	3.42857142857143	2.6	15.5666666666667	25	13	19
3.08333333333333	3.28571428571429	2.8	20.8	39	26	20
3.08333333333333	3.14285714285714	3	16.9333333333333	27	22	20
3.08333333333333	3.14285714285714	3	21.4333333333333	39	17	21
3.08333333333333	3.14285714285714	3	20.1666666666667	35	25	22
3.08333333333333	3	3.2	20.0666666666667	35	28	22
3.08333333333333	3.57142857142857	2.4		36	19	24
3.08333333333333	3.28571428571429	2.8	22.1333333333333	39	26	24
3.08333333333333	3.71428571428571	2.2	16	29	30	26
3.08333333333333	3.42857142857143	2.6	22.1666666666667	35	25	28
3.08333333333333	3.42857142857143	2.6	21.4333333333333	32	27	29
3.08333333333333	3.28571428571429	2.8	23.5	34	45	32
3.16666666666667	3.71428571428571	2.4	15.3666666666667	39	29
3.16666666666667	3.57142857142857	2.6	10.5666666666667	28	14
3.16666666666667	3.42857142857143	2.8	13	27	30	9
3.16666666666667	3.42857142857143	2.8	19.3666666666667	41	29	14
3.16666666666667	3.28571428571429	3	20.5	40	46	17
3.16666666666667	3.42857142857143	2.8	18.8	34	16	18
3.16666666666667	3.71428571428571	2.4		43	16	22
3.16666666666667	3.14285714285714	3.2	22.4666666666667	42	10	23
3.16666666666667	3.28571428571429	3	21.4333333333333	36	17	24
3.16666666666667	2.85714285714286	3.6	17.7	26	29	24
3.16666666666667	3.57142857142857	2.6	23.9	43	23	25
3.16666666666667	3.42857142857143	2.8	23.7	41	19	26
3.16666666666667	3.14285714285714	3.2	22.4	38	28	26
3.16666666666667	3.42857142857143	2.8	23.5333333333333	40	24	27
3.16666666666667	3.71428571428571	2.4	17.2333333333333	35	23	28
3.16666666666667	3.85714285714286	2.2	26.2333333333333	46	23	29
3.16666666666667	3.28571428571429	3	23.3333333333333	37	20	29
3.16666666666667	3.14285714285714	3.2	24.6666666666667	38	20	32
3.16666666666667	3.57142857142857	2.6	27.6	45	47	33
3.16666666666667	3.42857142857143	2.8	27.7	46	19	33
3.16666666666667	3.71428571428571	2.4	23	31	30	35
3.25	3.28571428571429	3.2	13.7	31	29	7
3.25	3.14285714285714	3.4	17.2666666666667	37	32	12
3.25	4	2.2	19.9333333333333	44	14	13
3.25	3.28571428571429	3.2	21.2666666666667	46	22	14
3.25	3.28571428571429	3.2	21.0666666666667	44	28	16
3.25	3.14285714285714	3.4	18.9666666666667	37	31	17
3.25	3.14285714285714	3.4	19	35	30	19
3.25	3.71428571428571	2.6	18.6	32	22	20
3.25	3.28571428571429	3.2	20.8333333333333	39	25	20
3.25	3.28571428571429	3.2	23.1333333333333	40	16	25
3.25	3.28571428571429	3.2	19.6666666666667	30	20	25
3.25	3.14285714285714	3.4	12.8	26	26	25
3.25	3.57142857142857	2.8	22.6666666666667	38	20	26
3.25	3.42857142857143	3	23.8	41	16	26
3.25	3.42857142857143	3	23.7333333333333	39	18	28
3.25	3.28571428571429	3.2	19.7333333333333	27	28	29
3.25	3.28571428571429	3.2	28.2666666666667	47	49	30
3.33333333333333	3.85714285714286	2.6	20.9333333333333	48	11	21
3.33333333333333	3.71428571428571	2.8	13.9666666666667	28	10	21
3.33333333333333	3.85714285714286	2.6	22.7	42	19	24
3.33333333333333	3.71428571428571	2.8	26.1666666666667	43	47	24
3.33333333333333	3.28571428571429	3.4	24	44	20	24
3.33333333333333	3.85714285714286	2.6	20.5333333333333	37	14	25
3.33333333333333	3.57142857142857	3	19.6666666666667	36	30	25
3.33333333333333	3.42857142857143	3.2	21.3	36	31	25
3.33333333333333	3.28571428571429	3.4	9	21	10	25
3.33333333333333	3.28571428571429	3.4	22.7	40	29	25
3.33333333333333	3.28571428571429	3.4	22.5333333333333	38	24	26
3.33333333333333	3.85714285714286	2.6	22.6333333333333	37	21	27
3.33333333333333	3.71428571428571	2.8	13.1	29	10	27
3.33333333333333	3.57142857142857	3	25.5333333333333	39	24	27
3.33333333333333	3.42857142857143	3.2	23.7	38	29	30
3.33333333333333	3.28571428571429	3.4	27.6333333333333	48	47	30
3.33333333333333	3.42857142857143	3.2	27.9333333333333	47	40	32
3.41666666666667	3.42857142857143	3.4	16.5	34	25	12
3.41666666666667	3.42857142857143	3.4	15.7333333333333	32	28	12
3.41666666666667	4	2.6	21.7333333333333	39	18	21
3.41666666666667	3.85714285714286	2.8	27.3333333333333	44	48	21
3.41666666666667	3.71428571428571	3	22.3	35	21	21
3.41666666666667	3.85714285714286	2.8	14.4	31	11	24
3.41666666666667	3.71428571428571	3		36	24	24
3.41666666666667	3.71428571428571	3	22.3	36	31	24
3.41666666666667	3.85714285714286	2.8	21.7	40	29	25
3.41666666666667	3.71428571428571	3	19.7	34	19	25
3.41666666666667	3.71428571428571	3	24.3	38	21	25
3.41666666666667	3.85714285714286	2.8	25.2	45	16	27
3.41666666666667	3.85714285714286	2.8	26.7666666666667	45	27	27
3.41666666666667	3.71428571428571	3	23.5666666666667	43	23	27
3.41666666666667	3.57142857142857	3.2	22.1333333333333	45	16	27
3.41666666666667	3.57142857142857	3.2	22.0333333333333	41	19	27
3.5	3.42857142857143	3.6	18.4	36	28	16
3.5	4	2.8	28.8666666666667	47	43	21
3.5	3.71428571428571	3.2	18.7	38	29	21
3.5	3.71428571428571	3.2	21.2333333333333	36	16	21
3.5	3.42857142857143	3.6	22.1666666666667	44	47	21
3.5	3.85714285714286	3	16.6333333333333	38	31	24
3.5	3.71428571428571	3.2	17.6666666666667	33	20	24
3.5	3.57142857142857	3.4	16.8666666666667	30	24	24
3.5	3.85714285714286	3	22.1	37	27	25
3.5	3.71428571428571	3.2	21.7333333333333	40	18	25
3.5	3.71428571428571	3.2	15.7333333333333	32	28	27
3.5	3.71428571428571	3.2	22.6333333333333	39	21	27
3.58333333333333	3.42857142857143	3.8	14.6333333333333	39	11
3.58333333333333	4	3	26.6333333333333	49	21	21
3.58333333333333	3.57142857142857	3.6	24.7333333333333	48	18	22
3.58333333333333	3.85714285714286	3.2	21.7	38	19	23
3.58333333333333	4	3	17.3666666666667	38	10	24
3.58333333333333	4	3	20.1	30	27	24
3.58333333333333	4	3	22.0333333333333	47	29	25
3.58333333333333	3.85714285714286	3.2	17.3	31	31	25
3.58333333333333	3.85714285714286	3.2	22.8666666666667	39	21	25
3.58333333333333	3.71428571428571	3.4	22.4333333333333	39	27	25
3.58333333333333	3.85714285714286	3.2	21.3666666666667	34	19	26
3.58333333333333	4	3	16.8666666666667	30	14	27
3.58333333333333	3.85714285714286	3.2	17.2	28	24	27
3.58333333333333	3.71428571428571	3.4	25.8333333333333	46	25	28
3.58333333333333	3.71428571428571	3.4	23.1	44	17	30
3.58333333333333	3.71428571428571	3.4	24.9666666666667	39	21	32
3.58333333333333	3.85714285714286	3.2	23.5666666666667	45	21	35
3.58333333333333	3.71428571428571	3.4	20.4	43	18	35
3.58333333333333	3.71428571428571	3.4	20.7333333333333	42	18	35
3.58333333333333	3.71428571428571	3.4	19.9	37	23	35
3.66666666666667	3.71428571428571	3.6	12.8	28	24	8
3.66666666666667	3.71428571428571	3.6	18.7333333333333	35	18	17
3.66666666666667	4	3.2		47	24	21
3.66666666666667	3.85714285714286	3.4	21.9666666666667	42	28	21
3.66666666666667	4	3.2	17.3333333333333	38	21	24
3.66666666666667	3.85714285714286	3.4	22.7666666666667	41	27	24
3.66666666666667	4	3.2	25.2666666666667	40	22	25
3.66666666666667	3.85714285714286	3.4	22.6666666666667	38	24	25
3.66666666666667	3.71428571428571	3.6	23.3333333333333	40	20	26
3.66666666666667	4	3.2	27.2	44	24	27
3.66666666666667	3.85714285714286	3.4		43	20	27
3.66666666666667	3.71428571428571	3.6	22.4666666666667	37	26	27
3.66666666666667	3.85714285714286	3.4	23.7666666666667	40	27	28
3.66666666666667	3.57142857142857	3.8	23.1666666666667	37	25	29
3.66666666666667	3.71428571428571	3.6	26.6	45	25	30
3.66666666666667	4	3.2	27.6	44	22	35
3.66666666666667	3.85714285714286	3.4	20.4	42	18	35
3.66666666666667	3.85714285714286	3.4	21.1666666666667	40	23	35
3.75	3.85714285714286	3.6	14.8333333333333	39	15
3.75	3.85714285714286	3.6	20.2333333333333	46	24	11
3.75	3.85714285714286	3.6	17.4333333333333	38	14	11
3.75	4	3.4	18.6666666666667	36	13	17
3.75	4	3.4	18.6333333333333	34	24	18
3.75	3.85714285714286	3.6	21.1333333333333	40	16	19
3.75	4	3.4	22.7	42	26	22
3.75	3.85714285714286	3.6	22.1666666666667	41	12	22
3.75	4	3.4	23.8	43	24	24
3.75	4	3.4	22.0666666666667	37	25	25
3.75	3.85714285714286	3.6	21.9	36	23	25
3.75	4	3.4	22.2333333333333	37	23	26
3.75	4	3.4	15.5	37	12	30
3.75	4	3.4	25	40	23	30
3.75	3.85714285714286	3.6	21.1666666666667	30	14	30
3.75	3.85714285714286	3.6	26.1666666666667	42	14	34
3.75	3.85714285714286	3.6	23	30	25	35
3.83333333333333	3.85714285714286	3.8	19.8333333333333	40	15	17
3.83333333333333	3.85714285714286	3.8	21.1333333333333	41	14	20
3.83333333333333	4	3.6	20.0666666666667	35	10	22
3.83333333333333	4	3.6	21.1333333333333	35	12	25
3.83333333333333	3.85714285714286	3.8	20.8666666666667	43	12	25
3.83333333333333	4	3.6	24.5	43	14	26
3.83333333333333	3.85714285714286	3.8	21.3666666666667	36	10	26
3.83333333333333	4	3.6	23.9666666666667	40	13	28
3.83333333333333	4	3.6	26.5333333333333	46	13	29
3.83333333333333	4	3.6	23.3666666666667	36	14	30
3.83333333333333	4	3.6	28	50	12	32
3.83333333333333	4	3.6	29.4666666666667	50	15	34
3.91666666666667	4	3.8	22.2666666666667	40	10	23
3.91666666666667	4	3.8	22.4	41	12	23
3.91666666666667	4	3.8	13.1	34	12	25
3.91666666666667	4	3.8	20	35	13	32
3.91666666666667	3.85714285714286	4	18.7	30	10	35
4	4	4	16.8	30	10	27
4	4	4	16.5666666666667	45	11	28
4	4	4	25.2333333333333	49	10	32
